# Supplementary material for: Prevalence of bacterial vaginosis in Portuguese pregnant women and vaginal colonization by Gardnerella vaginalis
Source: PeerJ. 2017 Aug 29;5:e3750. doi: 10.7717/peerj.3750 (PMC5580382; doi:10.7717/peerj.3750)
Supplement: Data S1 [file peerj-05-3750-s001.xlsx]

## Sheet: Sheet1
Legend
0= Yes
1= Not
	Sociodemographic variables				Medical variables		Reproductive variables					Behavioral variables			Microbiological variables
Sample code	Age	Educational level			Previous BV	History of chronic disease	Previous delivery	Previous preterm delivery	Pregnancy trimester			Tobacco consumption	Use of intimal hygiene products	Vitamin supplementation	Nugent score	G. vaginalis presence
		≤ Basic	Secondary	≥ University					First	Second	Third
PH_002	27	0	1	0	0	0	0	0	0	0	1	0	0	0	0	0
PH_003	22	1	0	0	0	0	0	0	1	0	0	0	0	1	3	1
PH_004	28	1	0	0	0	0	1	0	1	0	0	1	0	0	3	0
PH_005	27	1	0	0	0	0	0	0	0	1	0	0	0	1	1	1
PH_006	21	0	1	0	1	0	0	0	0	0	1	0	0	0	3	0
PH_007	25	0	1	0	0	0	1	1	0	1	0	0	0	1	1	0
PH_008	32	0	0	1	1	0	0	0	0	0	1	0	0	1	6	1
PH_009	29	0	0	1	0	0	1	0	0	0	1	0	0	0	0	1
PH_012	21	0	1	0	0	0	0	0	0	0	1	0	1	1	0	1
PH_014	32	0	0	1	0	0	0	0	0	0	1	0	0	1	0	0
PH_015	32	0	0	1	1	0	0	0	0	0	1	0	1	1	5	0
PH_016	35	0	0	1	0	0	0	0	0	0	1	0	0	1	0	0
PH_017	22	1	0	0	0	0	0	0	0	0	1	0	0	1	2	1
PH_018	29	0	0	1	0	0	0	0	0	0	1	0	1	0	1	1
PH_019	32	0	0	1	0	0	0	0	0	0	1	0	0	1	3	0
PH_020	25	0	0	1	0	0	0	0	0	0	1	0	1	1	1	1
PH_021	29	0	0	1	0	0	0	0	0	0	1	0	1	1	1	0
PH_022	27	1	0	0	0	0	1	0	0	0	1	0	0	0	1	1
PH_023	39	1	0	0	0	0	1	1	0	0	1	0	0	1	1	1
PH_024	32	1	0	0	0	0	0	0	0	1	0	1	0	1	1	1
PH_025	28	0	1	0	0	0	1	0	0	0	1	0	0	1	1	1
PH_026	38	0	1	0	0	0	1	0	0	0	1	0	1	1	2	1
PH_027	23	1	0	0	0	1	0	0	0	0	1	0	1	1	1	1
PH_028	30	0	0	1	0	0	0	0	0	0	1	0	0	1	3	1
PH_029	32	0	1	0	0	1	0	0	0	0	1	0	0	1	1	1
PH_030	35	0	1	0	0	0	1	0	0	0	1	0	0	1	1	1
PH_031	32	0	1	0	0	0	1	0	1	0	0	0	0	1	1	1
PH_032	23	1	0	0	0	0	0	0	0	0	1	0	1	1	1	1
PH_033	30	0	1	0	0	0	1	0	1	0	0	0	0	0	1	0
PH_034	26	1	0	0	0	0	1	0	0	0	1	1	0	1	2	0
PH_035	27	0	1	0	0	0	0	0	0	0	1	0	1	1	2	1
PH_036	30	1	0	0	0	0	1	0	0	1	0	0	0	1	4	1
PH_037	35	0	0	1	0	1	1	0	1	0	0	0	1	1	1	1
PH_038	32	0	1	0	1	0	1	0	0	0	1	0	1	1	6	1
PH_039	27	0	0	1	0	0	0	0	0	0	1	1	0	1	6	1
PH_040	34	0	1	0	0	0	0	0	0	0	1	0	1	1	3	1
PH_041	20	0	1	0	0	0	0	0	0	1	0	0	0	1	3	1
PH_042	22	0	1	0	1	0	0	0	0	1	0	1	0	0	3	1
PH_044	31	0	1	0	0	0	0	0	0	0	1	0	0	1	3	1
PH_045	32	1	0	0	0	0	0	0	0	0	1	0	1	1	1	0
PH_046	27	0	0	1	0	1	0	0	0	0	1	0	0	0	2	1
PH_047	29	0	0	1	0	0	0	0	0	0	1	0	0	1	1	0
PH_048	36	1	0	0	0	0	1	1	0	0	1	0	0	1	2	1
PH_049	31	0	0	1	0	0	1	0	1	0	0	0	0	1	1	1
PH_050	20	0	1	0	0	0	0	0	0	0	1	0	0	1	1	0
PH_052	27	0	1	0	0	0	0	0	0	0	1	0	0	1	4	1
PH_053	26	0	0	1	0	0	0	0	0	0	1	0	0	1	2	1
PH_054	27	1	0	0	0	1	1	0	0	0	1	1	0	1	4	1
PH_055	34	0	0	1	0	0	0	0	0	0	1	0	0	1	0	1
PH_056	31	0	1	0	0	0	1	0	0	0	1	0	0	1	1	0
PH_057	28	0	0	1	0	1	0	0	0	0	1	0	1	1	6	1
PH_059	35	0	1	0	0	0	1	0	0	0	1	0	0	0	4	1
PH_060	35	0	0	1	1	1	1	1	0	0	1	0	1	1	5	1
PH_061	27	1	0	0	0	1	0	0	1	0	0	0	0	1	1	0
PH_063	37	0	0	1	0	1	0	0	0	0	1	0	0	0	1	1
PH_064	30	0	1	0	0	0	0	0	0	0	1	1	0	1	1	0
PH_065	20	0	1	0	0	0	0	0	0	0	1	0	1	1	1	1
PH_067	21	0	1	0	0	0	0	0	0	0	1	0	0	1	2	0
PH_068	28	0	1	0	0	0	0	0	0	0	1	1	0	1	1	1
PH_069	26	0	0	1	0	0	0	0	0	0	1	0	0	1	1	0
PH_070	32	0	0	1	0	0	0	0	0	0	1	0	0	1	1	0
PH_071	34	0	0	1	0	0	0	0	0	0	1	0	1	1	1	1
PH_072	36	0	0	1	0	0	0	0	0	0	1	0	0	1	1	0
PH_073	31	0	0	1	0	1	0	0	0	0	1	0	0	1	3	1
PH_074	31	0	0	1	1	1	0	0	0	0	1	0	0	1	8	1
HB_075	27	0	1	0	0	0	1	0	0	1	0	0	0	0	2	1
HB_076	36	1	0	0	0	0	1	0	0	1	0	0	0	0	2	1
HB_079	35	0	0	1	0	0	1	0	0	1	0	0	0	1	3	1
HB_080	27	0	1	0	0	1	0	0	0	1	0	0	0	1	3	1
HB_081	25	0	1	0	0	0	0	0	0	1	0	0	0	1	4	1
HB_082	32	0	1	0	0	0	0	0	0	1	0	0	0	1	2	1
HB_084	41	0	0	1	0	0	0	0	0	1	0	0	1	1	1	1
HB_085	21	1	0	0	0	0	0	0	0	0	1	1	0	1	2	1
HB_088	31	0	1	0	0	0	1	1	0	0	1	0	0	1	3	0
HB_090	30	0	1	0	0	0	0	0	1	0	0	0	1	1	4	1
HB_091	38	1	0	0	0	0	1	0	1	0	0	0	1	1	1	0
HB_092	34	1	0	0	0	0	1	0	0	1	0	0	0	1	3	1
HB_093	19	0	1	0	0	0	0	0	0	1	0	0	0	1	2	1
HB_094	32	0	1	0	0	0	0	0	0	1	0	1	0	1	3	1
HB_095	29	0	0	1	0	0	0	0	1	0	0	1	1	1	1	1
HB_096	31	0	1	0	1	1	0	0	0	0	1	0	1	1	9	1
HB_097	27	0	0	1	0	0	0	0	0	0	1	0	0	1	5	1
HB_098	33	1	0	0	0	1	0	0	0	0	1	0	0	1	2	1
HB_099	34	1	0	0	1	1	1	0	1	0	0	0	0	1	5	1
HB_100	40	1	0	0	0	0	1	0	0	1	0	0	0	1	1	1
HB_101	35	1	0	0	0	0	1	0	0	1	0	0	0	1	1	1
HB_102	28	1	0	0	0	0	1	0	0	1	0	0	0	1	6	1
HB_103	26	1	0	0	0	0	1	0	0	0	1	1	0	1	1	1
HB_104	33	0	0	1	0	0	1	0	0	1	0	1	0	1	2	1
HB_105	33	0	1	0	0	0	0	0	0	1	0	0	0	1	2	1
HB_106	40	1	0	0	0	0	1	1	0	1	0	0	0	1	2	1
HB_107	35	1	0	0	0	0	1	0	1	0	0	0	0	1	3	1
HB_108	31	0	0	1	0	0	0	0	0	0	1	0	0	1	2	1
HB_109	34	0	0	1	0	0	0	0	0	1	0	0	0	1	2	1
HB_110	21	1	0	0	0	0	1	1	1	0	0	0	0	1	3	1
HB_111	34	0	0	1	0	0	1	0	1	0	0	0	1	1	2	1
HB_112	38	1	0	0	0	0	1	0	1	0	0	0	1	1	8	1
HB_113	35	0	0	1	1	0	1	0	0	0	1	0	1	1	4	1
HB_114	33	0	1	0	0	0	1	0	0	0	1	0	1	1	4	1
HB_115	28	0	0	1	0	1	0	0	0	0	1	0	0	1	4	1
HB_116	26	1	0	0	0	0	1	0	0	0	1	0	0	1	1	1
HB_117	38	0	1	0	0	0	1	0	1	0	0	0	0	1	4	0
HB_119	36	1	0	0	0	1	0	0	0	1	0	1	1	1	2	1
HB_120	35	0	0	1	0	1	1	0	0	0	1	0	1	1	3	1
HB_121	28	1	0	0	0	0	1	0	0	0	1	0	0	1	1	1
HB_122	34	0	1	0	0	0	1	0	0	0	1	0	0	1	1	1
HB_123	41	1	0	0	0	0	1	0	0	1	0	1	1	1	4	1
HB_124	36	0	0	1	1	0	1	0	1	0	0	0	0	1	3	1
HB_125	35	0	0	1	0	0	1	0	1	0	0	0	0	1	1	1
HB_126	21	0	1	0	0	1	0	0	1	0	0	0	0	1	4	1
HB_127	35	1	0	0	0	0	1	0	1	0	0	0	0	1	1	1
HB_130	31	1	0	0	0	0	1	0	0	1	0	0	0	1	5	1
HB_132	32	1	0	0	0	0	1	0	0	0	1	0	0	1	3	1
HB_133	32	0	0	1	0	0	0	0	0	0	1	0	0	1	6	1
HB_134	30	0	0	1	0	0	0	0	0	0	1	0	0	1	2	1
HB_135	24	1	0	0	0	0	0	0	0	0	1	0	1	1	4	1
HB_136	31	0	1	0	0	0	1	0	0	0	1	0	1	1	5	1
PH_141	23	1	0	0	0	0	0	0	0	1	0	1	0	1	2	1
PH_142	30	0	0	1	0	0	1	0	0	0	1	0	0	1	2	0
PH_143	26	0	0	1	0	0	0	0	1	0	0	0	0	1	1	0
PH_144	20	1	0	0	0	1	1	0	0	0	1	0	1	1	3	1
PH_145	26	0	1	0	0	0	0	0	0	0	1	0	0	1	3	1
PH_146	33	0	1	0	0	0	0	0	0	1	0	0	1	1	1	1
PH_150	26	0	0	1	0	0	0	0	0	0	1	0	1	1	1	0
PH_152	33	1	0	0	0	0	1	0	0	0	1	1	0	0	3	0
PH_154	32	0	0	1	0	0	1	0	0	0	1	0	0	1	2	1
PH_160	29	1	0	0	0	0	1	0	1	0	0	1	0	1	4	1
PH_161	32	0	0	1	1	0	0	0	0	1	0	0	1	1	3	1
PH_167	21	0	1	0	0	0	0	0	0	0	1	1	0	0	5	1
PH_168	20	0	1	0	0	1	0	0	0	1	0	1	0	1	2	1
PH_169	32	0	0	1	0	0	0	0	0	0	1	0	1	1	6	1
PH_170	31	1	0	0	0	0	1	0	0	0	1	0	0	1	4	1
PH_171	31	0	0	1	0	0	0	0	0	0	1	0	0	1	1	0
PH_172	35	0	1	0	0	0	1	0	0	0	1	1	0	1	3	1
HB_177	28	0	1	0	0	0	1	0	0	0	1	0	0	1	1	0
HB_178	20	0	1	0	0	0	0	0	0	0	1	0	0	1	2	1
HB_179	30	0	0	1	0	0	0	0	0	0	1	0	1	1	2	1
HB_180	34	0	1	0	0	1	1	0	0	0	1	0	0	1	7	1
HB_181	22	0	1	0	0	0	0	0	0	0	1	0	1	1	5	1
HB_182	25	0	1	0	0	0	0	0	0	0	1	0	1	1	6	0
HB_183	22	1	0	0	0	0	0	0	0	0	1	0	0	1	2	1
HB_184	31	1	0	0	0	0	1	0	0	0	1	0	0	1	2	1
HB_185	29	1	0	0	0	0	0	0	0	0	1	0	1	1	5	1
HB_186	37	0	0	1	0	0	0	0	0	0	1	0	0	1	1	1
HB_187	30	0	0	1	0	0	0	0	0	0	1	0	0	1	7	1
HB_188	40	0	1	0	0	1	0	0	0	0	1	0	0	1	1	1
HB_189	33	0	0	1	0	0	1	0	0	0	1	0	0	1	6	0
HB_192	32	0	1	0	0	1	1	0	0	0	1	0	0	1	2	0
HB_193	29	0	1	0	0	0	0	0	0	0	1	0	0	1	0	0
HB_195	28	0	0	1	0	0	0	0	0	0	1	0	1	0	1	0
HB_196	32	1	0	0	0	0	0	0	0	0	1	0	0	1	3	1
HB_197	30	0	1	0	0	0	0	0	0	1	0	0	0	1	1	1
HB_198	30	0	1	0	0	0	0	0	1	0	0	0	0	1	3	0
HB_199	37	0	0	1	0	0	0	0	0	0	1	0	0	1	4	0
HB_200	28	1	0	0	0	1	1	0	0	0	1	0	0	0	4	1
HB206	21	0	1	0	0	0	0	0	0	0	1	0	1	1	3	1
HB_208	26	0	1	0	1	0	1	0	0	0	1	1	1	1	5	1
HB_209	30	0	0	1	0	0	1	1	0	0	1	0	1	1	7	1
HB_211	34	0	1	0	0	0	1	1	1	0	0	0	1	1	8	1
HB_213	30	0	1	0	0	0	0	0	0	0	1	0	1	1	4	1
HB_215	37	0	0	1	0	0	1	1	0	0	1	0	0	1	1	1
HB_219	27	1	0	0	0	0	0	0	0	0	1	0	1	1	2	1
HB_222	40	0	0	1	0	1	1	0	0	0	1	0	1	1	3	1
HB_223	32	1	0	0	0	0	1	1	0	0	1	0	1	1	1	1
HB_225	37	0	1	0	0	0	1	0	0	0	1	0	1	1	1	0
HB_226	37	1	0	0	0	0	1	0	0	0	1	1	0	0	4	1
HB_227	35	0	0	1	0	0	1	0	0	0	1	0	0	1	3	0
HB_228	19	0	1	0	0	0	0	0	0	0	1	0	0	1	2	0
HB_229	23	0	1	0	0	0	0	0	0	0	1	1	1	1	2	1
HB_230	22	1	0	0	0	0	1	0	0	0	1	0	1	1	2	1
PH_231	40	0	0	1	0	0	0	0	0	1	0	0	0	1	4	0
PH_233	25	0	1	0	0	0	0	0	0	0	1	0	0	1	3	0
PH_234	31	0	0	1	0	0	1	0	0	0	1	0	0	1	3	0
PH_235	33	1	0	0	0	0	1	0	0	0	1	0	0	1	3	1
HB_236	25	1	0	0	0	1	0	0	0	0	1	0	0	1	3	0
HB_238	33	0	1	0	1	0	0	0	0	0	1	0	0	0	4	1
HB_241	35	0	0	1	0	0	0	0	0	0	1	0	0	1	5	0
HB_242	30	0	0	1	0	1	0	0	0	0	1	0	1	1	1	0
HB_243	22	0	1	0	0	0	0	0	0	0	1	0	0	0	1	0
PH_245	23	1	0	0	0	0	1	0	0	0	1	0	0	0	5	1
PH_246	27	0	0	1	0	0	0	0	0	0	1	0	0	1	5	1
PH_247	29	0	0	1	0	0	1	0	0	0	1	0	1	1	3	0
PH_248	30	0	0	1	0	0	0	0	0	1	0	0	0	1	3	1
PH_249	34	0	1	0	0	0	1	1	0	0	1	0	0	1	3	0
PH_250	36	0	0	1	0	0	0	0	0	0	1	0	0	1	3	0
PH_251	26	0	0	1	0	0	0	0	0	0	1	0	0	1	4	0
PH_252	36	0	1	0	0	1	0	0	0	0	1	0	0	1	2	0
PH_253	32	0	0	1	0	1	0	0	0	1	0	0	0	0	4	0
PH_254	31	0	1	0	1	0	1	1	0	0	1	0	1	1	3	0
PH_255	34	0	0	1	0	0	1	0	0	0	1	0	0	1	3	0
PH_256	29	1	0	0	0	0	1	1	0	0	1	0	0	1	3	0
PH_257	22	1	0	0	0	0	0	0	0	0	1	0	0	1	3	0
PH_258	32	0	1	0	0	0	0	0	0	0	1	0	0	1	3	0
PH_259	30	0	1	0	0	0	1	0	0	0	1	0	0	1	2	0
PH_260	21	0	1	0	0	0	0	0	0	0	1	1	1	1	3	1
PH_261	36	0	1	0	0	0	0	0	0	0	1	0	0	1	2	0
PH_262	24	1	0	0	1	0	1	0	0	0	1	1	0	1	6	1
HB_263	24	0	1	0	0	0	0	0	0	0	1	0	0	0	3	0
HB_264	28	1	0	0	0	0	0	0	0	0	1	0	0	0	8	1
HB_265	37	1	0	0	0	0	1	0	0	0	1	0	0	0	3	0
HB_266	29	0	1	0	0	0	0	0	0	0	1	0	0	1	3	1
HB_267	25	1	0	0	0	0	1	0	0	0	1	0	0	0	3	0
HB_270	31	0	0	1	0	0	0	0	0	0	1	0	1	0	2	0
HB_271	31	0	0	1	0	0	0	0	0	0	1	0	0	0	3	0
HB_272	32	0	0	1	0	0	0	0	0	0	1	0	1	1	5	0
HB_273	36	0	0	1	0	0	0	0	0	0	1	0	1	1	4	0
